# Supplementary material for: Effects of Eggshell Membrane on Keratinocyte Differentiation and Skin Aging In Vitro and In Vivo
Source: Nutrients. 2021 Jun 22;13(7):2144. doi: 10.3390/nu13072144 (PMC8308305; doi:10.3390/nu13072144)
Supplement: Supplementary file 1 [file nutrients-13-02144-s001.zip]

Archive with 1 entries (1 files):
- nutrients-1240674-supplementary.pdf
